# Supplementary material for: Study on the Effect of Asphalt Static Conditions on the Tensile Properties of Acidic Aggregate Hydraulic Asphalt Concrete
Source: Materials (Basel). 2024 May 29;17(11):2627. doi: 10.3390/ma17112627 (PMC11173427; doi:10.3390/ma17112627)
Supplement: Supplementary file 1 [file materials-17-02627-s001.zip]

Archive with 1 entries (1 files):
- materials-2937682-supplementary.pdf
